# Supplementary material for: i4mC-Mouse: Improved identification of DNA N4-methylcytosine sites in the mouse genome using multiple encoding schemes
Source: Comput Struct Biotechnol J. 2020 Apr 8;18:906–12. doi: 10.1016/j.csbj.2020.04.001 (PMC7168350; doi:10.1016/j.csbj.2020.04.001)
Supplement: Supplementary data 2 [file mmc2.xml]

<?xml version="1.0" encoding="UTF-8" standalone="no"?><data:data><datasets><author>kurata@bio.kyutech.ac.jp</author><type>0</type><dataset><value>3</value><reason>Other (please explain)</reason><comments>The curated datasets are freely available on our server.</comments></dataset></datasets></data:data>
